# Supplementary material for: Coupled Bone–Muscle Degeneration in Chronic Pancreatitis: A Juvenile Porcine Model of Secondary Osteosarcopenia
Source: Int J Mol Sci. 2025 Aug 8;26(16):7690. doi: 10.3390/ijms26167690 (PMC12386997; doi:10.3390/ijms26167690)
Supplement: Supplementary file 1 [file ijms-26-07690-s001.zip]

Archive with 1 entries (1 files):
- ijms-3802605-supplementary.pdf
